# Supplementary material for: Factors Associated with the Nutritional Status among Male Workers of Iron and Steel Industries in Bara District, Nepal
Source: J Nutr Metab. 2020 Jun 12;2020:7432716. doi: 10.1155/2020/7432716 (PMC7338971; doi:10.1155/2020/7432716)
Supplement: Supplementary Materials — The supplementary file contains the SPSS data used in the study. [file 7432716.f1.xls]

## Sheet: supplemetary file-original data
aggee	Age	religion	familytype	marital	education	numberoffamily	incomenum	incomecat	height	heightm	weight	caste11	bmicat	BMICAT2	smoking	alcohol	typesofwork	physicalexercise	gender	frequency	energy	bminum	DIETDIVERS
21	1	1	2	1	3	2	22000	2	175.26	1.7526	71	1	2	1	1	1	2	1	1	2	1900	23.1149	1
21	1	1	2	1	3	2	13000	1	165.1	1.651	58	2	2	1	1	1	1	1	1	1	1850	21.2781	2
22	1	1	2	1	2	2	28000	2	167.64	1.6764	60	3	2	1	1	1	2	1	1	1	1900	21.3499	1
22	1	1	2	1	4	2	36000	2	172.72	1.7272	61	1	2	1	1	0	2	1	1	2	1800	20.4477	2
24	1	1	2	2	2	2	35000	2	172.72	1.7272	57	1	2	1	1	1	2	1	1	1	2100	19.1069	3
24	1	1	2	1	2	2	80000	2	165.1	1.651	53	2	2	1	1	0	2	1	1	2	1800	19.4438	1
24	1	1	2	1	4	2	35000	2	175.26	1.7526	60	1	2	1	1	1	2	1	1	2	2100	19.5338	2
24	1	1	2	1	3	2	20000	1	154.94	1.5494	82	1	4	2	0	0	2	2	1	2	3000	34.1576	3
24	1	2	1	1	3	2	11000	1	172.72	1.7272	86	2	3	2	0	0	1	2	1	1	2400	28.8279	2
25	1	1	2	2	3	2	25000	2	172.72	1.7272	64	2	2	1	1	1	2	1	1	1	1900	21.4533	3
25	1	1	2	1	2	2	30000	2	172.72	1.7272	71	3	2	1	1	0	2	1	1	2	2300	23.7998	1
25	1	1	2	1	4	2	25000	2	170.18	1.7018	61	1	2	1	1	1	2	1	1	2	1850	21.0626	2
25	1	1	1	1	1	1	35000	2	157.48	1.5748	54	3	2	1	0	0	2	1	1	2	2200	21.7742	2
25	1	1	1	1	3	2	40000	2	167.64	1.6764	68	1	2	1	1	1	2	1	1	2	1900	24.1966	2
25	1	1	2	1	2	2	70000	2	165.1	1.651	53	2	2	1	1	1	2	1	1	1	1800	19.4438	2
26	1	1	2	2	3	2	25000	2	172.72	1.7272	64	2	2	1	1	1	1	1	1	2	2200	21.4533	1
26	1	1	1	2	4	2	18000	1	165.1	1.651	52	1	2	1	1	1	2	1	1	2	2100	19.077	3
26	1	1	1	1	1	1	15000	1	172.72	1.7272	68	2	2	1	1	0	2	1	1	1	2300	22.7942	2
26	1	1	2	1	3	2	25000	2	175.26	1.7526	63	2	2	1	1	1	2	1	1	1	1800	20.5104	1
26	1	1	2	1	3	2	40000	2	170.18	1.7018	62	1	2	1	1	1	2	1	1	2	1900	21.4079	1
26	1	1	1	1	4	1	35000	2	175.26	1.7526	70	1	2	1	1	1	2	1	1	2	1850	22.7894	2
26	1	1	2	1	3	2	20000	1	165.1	1.651	62	3	2	1	0	0	2	1	1	2	2350	22.7456	2
26	1	1	2	1	1	2	45000	2	157.48	1.5748	43	1	1	1	1	1	2	1	1	1	2000	17.3387	2
26	1	1	1	2	4	1	14000	1	154.94	1.5494	65	2	3	2	1	0	2	2	1	1	2400	27.0761	1
26	1	1	2	2	3	2	30000	2	144.78	1.4478	57	1	3	2	1	0	1	2	1	1	2400	27.193	2
27	1	1	1	2	3	2	22000	2	167.64	1.6764	57	1	2	1	1	1	1	1	1	2	2100	20.2824	2
27	1	1	2	2	4	2	32000	2	175.26	1.7526	65	1	2	1	1	1	2	1	1	1	2200	21.1616	2
27	1	1	2	2	2	2	80000	2	172.72	1.7272	57	3	2	1	1	1	1	1	1	1	2100	19.1069	2
27	1	1	1	2	4	1	20000	1	167.64	1.6764	64	1	2	1	1	1	3	1	1	2	1850	22.7732	3
27	1	1	2	2	2	2	12500	1	170.18	1.7018	54	3	2	1	1	1	1	1	1	1	1750	18.6456	3
27	1	1	1	1	2	1	14000	1	175.26	1.7526	62	1	2	1	1	1	1	1	1	1	2100	20.1849	2
27	1	1	2	1	2	2	25000	2	167.64	1.6764	68	2	2	1	1	1	1	1	1	1	1900	24.1966	1
27	1	1	2	1	2	2	25000	2	165.1	1.651	63	3	2	1	1	0	2	2	1	2	2400	23.1125	2
27	1	1	1	1	1	2	15000	1	162.56	1.6256	64	2	2	1	1	0	2	2	1	2	1950	24.2188	2
27	1	1	1	1	2	2	25000	2	172.72	1.7272	74	2	2	1	1	1	2	2	1	2	1850	24.8054	2
27	1	1	1	1	3	1	18000	1	170.18	1.7018	54	2	2	1	1	1	2	2	1	2	1750	18.6456	2
27	1	1	1	1	3	2	19000	1	170.18	1.7018	65	2	2	1	0	0	3	2	1	2	1850	22.4438	2
27	1	1	1	1	1	1	22000	2	175.26	1.7526	56	3	1	1	1	1	1	2	1	2	1700	18.2315	3
27	1	1	1	2	3	2	35000	2	170.18	1.7018	75	2	3	2	1	0	1	2	1	2	2350	25.8967	3
27	1	1	2	1	3	2	30000	2	165.1	1.651	72	1	3	2	1	1	2	2	1	1	2400	26.4143	2
27	1	1	1	1	2	2	42000	2	165.1	1.651	76	2	3	2	1	0	2	1	1	2	2350	27.8817	2
28	1	1	2	2	3	2	80000	2	175.26	1.7526	62	2	2	1	1	1	2	1	1	1	2100	20.1849	2
28	1	1	2	2	3	2	20000	1	170.18	1.7018	65	3	2	1	1	0	2	1	1	1	1850	22.4438	2
28	1	1	1	2	3	1	14000	1	165.1	1.651	62	3	2	1	1	1	1	1	1	2	2300	22.7456	2
28	1	1	1	2	4	1	18000	1	165.1	1.651	68	1	2	1	1	1	3	1	1	2	2400	24.9468	2
28	1	1	1	2	4	1	30000	2	167.64	1.6764	60	1	2	1	1	1	2	1	1	2	2200	21.3499	2
28	1	1	2	2	3	2	12500	1	165.1	1.651	57	2	2	1	0	1	1	1	1	2	1850	20.9113	2
28	1	1	2	2	3	2	22000	2	172.72	1.7272	56	1	2	1	1	1	1	1	1	1	2100	18.7717	2
28	1	1	2	2	4	2	32000	2	170.18	1.7018	50	3	1	1	1	1	2	1	1	2	2000	17.2645	1
28	1	1	1	1	2	1	35000	2	167.64	1.6764	58	2	2	1	1	1	2	2	1	1	1800	20.6382	1
28	1	1	1	1	3	2	30000	2	165.1	1.651	60	2	2	1	1	1	2	2	1	1	1700	22.0119	2
28	1	1	1	1	3	2	70000	2	175.26	1.7526	74	2	2	1	1	0	2	2	1	1	1900	24.0916	2
28	1	1	1	1	1	1	35000	2	157.48	1.5748	54	2	2	1	0	0	2	2	1	2	2200	21.7742	2
28	1	1	1	1	3	2	28000	2	162.56	1.6256	63	1	2	1	0	0	2	2	1	2	1950	23.8404	2
28	1	1	1	1	3	1	22000	2	165.1	1.651	56	2	2	1	0	1	3	2	1	2	2200	20.5444	2
28	1	1	1	1	1	2	70000	2	162.56	1.6256	62	1	2	1	1	0	3	2	1	2	1950	23.462	2
28	1	1	1	1	3	1	25000	2	170.18	1.7018	61	3	2	1	0	1	2	2	1	2	1850	21.0626	2
28	1	1	1	1	3	1	25000	2	167.64	1.6764	65	2	2	1	1	1	2	2	1	2	1900	23.1291	2
28	1	1	1	1	3	2	18000	1	170.18	1.7018	69	2	2	1	0	1	2	2	1	2	1850	23.825	2
28	1	1	2	1	2	2	70000	2	160.02	1.6002	62	3	2	1	1	1	2	2	1	2	2350	24.2127	3
28	1	1	1	1	1	2	25000	2	170.18	1.7018	52	2	1	1	1	1	2	2	1	1	2100	17.955	1
28	1	1	1	1	1	2	18500	1	144.78	1.4478	55	2	3	2	0	1	2	1	1	2	1850	26.2389	2
29	1	1	2	2	1	2	22000	2	160.02	1.6002	56	3	2	1	0	0	3	1	1	1	1800	21.8695	2
29	1	1	2	2	3	2	18000	1	170.18	1.7018	56	3	2	1	1	1	1	1	1	2	2100	19.3362	2
29	1	1	2	2	3	2	19000	1	165.1	1.651	66	2	2	1	0	1	2	1	1	1	1900	24.2131	2
29	1	1	1	1	1	2	28000	2	162.56	1.6256	60	2	2	1	1	0	2	2	1	2	2300	22.7051	1
29	1	1	2	1	3	2	25000	2	167.64	1.6764	65	3	2	1	1	1	2	2	1	1	1900	23.1291	2
29	1	1	1	1	3	2	20000	1	172.72	1.7272	67	3	2	1	0	1	2	2	1	1	1850	22.459	2
29	1	1	1	1	2	1	33000	2	170.18	1.7018	67	1	2	1	1	0	2	2	1	2	2350	23.1344	2
29	1	1	2	1	3	2	40000	2	167.64	1.6764	69	1	2	1	1	0	2	2	1	2	1800	24.5524	2
29	1	1	2	1	3	2	13000	1	165.1	1.651	62	1	2	1	1	0	1	2	1	1	3300	22.7456	2
29	1	1	1	1	3	2	18000	1	172.72	1.7272	56	2	2	1	0	1	2	2	1	1	2100	18.7717	3
29	1	1	1	1	2	2	18000	1	172.72	1.7272	62	2	2	1	1	0	2	2	1	2	2200	20.7829	3
29	1	1	1	2	3	1	25000	2	154.94	1.5494	68	2	3	2	0	1	2	1	1	2	1600	28.3258	3
30	1	1	2	2	3	2	18000	1	172.72	1.7272	64	1	2	1	1	1	1	1	1	1	1800	21.4533	1
30	1	1	1	1	3	1	18000	1	167.64	1.6764	64	2	2	1	0	0	3	2	1	1	2300	22.7732	2
30	1	1	2	1	2	2	20000	1	172.72	1.7272	65	2	2	1	1	0	2	2	1	2	1800	21.7885	2
30	1	1	1	1	2	2	22000	2	167.64	1.6764	63	1	2	1	1	0	2	2	1	2	1900	22.4174	2
30	1	1	2	1	1	2	38000	2	172.72	1.7272	62	2	2	1	1	0	3	2	1	2	2600	20.7829	3
30	1	1	1	1	1	1	70000	2	167.64	1.6764	59	2	2	1	1	0	2	2	1	2	1850	20.9941	3
30	1	1	1	1	3	2	25000	2	167.64	1.6764	48	3	1	1	1	1	2	2	1	2	2000	17.0799	1
30	1	1	1	1	3	1	50000	2	144.78	1.4478	59	2	3	2	0	1	3	1	1	1	3200	28.1472	2
31	1	1	2	2	2	2	20000	1	162.56	1.6256	65	3	2	1	1	0	2	1	1	1	2300	24.5972	3
31	1	2	1	1	3	2	19000	1	167.64	1.6764	50	2	1	1	0	0	3	1	1	1	2000	17.7916	2
31	1	1	1	1	1	1	35000	2	167.64	1.6764	64	2	2	1	1	0	2	2	1	2	3000	22.7732	1
31	1	1	2	1	3	2	25000	2	172.72	1.7272	61	2	2	1	1	1	2	2	1	2	2200	20.4477	2
31	1	1	1	1	3	2	25000	2	165.1	1.651	48	2	1	1	1	1	2	2	1	1	2000	17.6095	2
31	1	1	1	1	2	2	25000	2	170.18	1.7018	73	1	3	2	0	0	1	1	1	2	2400	25.2061	2
31	1	1	1	1	2	1	35000	2	157.48	1.5748	65	2	3	2	0	0	2	1	1	2	3100	26.2097	2
31	1	1	2	1	3	2	30000	2	162.56	1.6256	72	1	3	2	1	0	2	1	1	2	1900	27.2461	2
32	1	1	1	2	2	2	19000	1	175.26	1.7526	56	2	1	1	1	1	2	1	1	1	1700	18.2315	3
32	1	1	1	1	3	1	18000	1	162.56	1.6256	54	2	2	1	1	1	2	2	1	1	2100	20.4346	1
32	1	1	1	1	2	1	30000	2	165.1	1.651	62	2	2	1	1	1	2	2	1	1	1850	22.7456	1
32	1	1	1	1	3	2	15000	1	170.18	1.7018	62	2	2	1	1	1	2	2	1	1	2200	21.4079	2
32	1	1	1	1	3	2	15000	1	172.72	1.7272	66	2	2	1	1	0	2	2	1	2	1800	22.1237	2
32	1	1	1	1	1	2	70000	2	170.18	1.7018	59	2	2	1	1	0	2	2	1	2	2100	20.3721	3
32	1	1	1	1	2	2	22000	2	170.18	1.7018	69	2	2	1	1	1	2	2	1	2	1850	23.825	3
32	1	1	1	1	2	2	50000	2	170.18	1.7018	48	1	1	1	0	0	2	2	1	1	1855	16.5739	2
33	1	1	2	1	3	2	35000	2	175.26	1.7526	69	1	2	1	1	0	2	2	1	2	2200	22.4638	1
33	1	1	1	1	3	2	18000	1	172.72	1.7272	69	2	2	1	1	1	2	2	1	1	1800	23.1294	1
33	1	1	1	1	4	1	30000	2	167.64	1.6764	67	1	2	1	1	0	1	2	1	2	2300	23.8407	2
33	1	1	2	1	2	2	25000	2	172.72	1.7272	62	3	2	1	1	0	2	2	1	1	1850	20.7829	2
33	1	1	2	1	1	2	19000	1	170.18	1.7018	49	1	1	1	0	0	2	2	1	2	2200	16.9192	2
33	1	1	1	1	1	2	15000	1	144.78	1.4478	64	2	4	2	1	0	2	1	1	2	2400	30.5325	1
33	1	1	1	1	4	2	19000	1	160.02	1.6002	82	1	4	2	1	1	1	1	1	2	2350	32.0232	2
33	1	1	2	1	3	2	22000	2	175.26	1.7526	80	2	3	2	1	1	1	1	1	2	2400	26.045	1
33	1	1	2	1	1	2	20000	1	167.64	1.6764	72	2	3	2	1	0	2	2	1	2	1900	25.6199	2
33	1	1	1	1	3	2	20000	1	167.64	1.6764	78	1	3	2	1	1	2	2	1	2	2400	27.7549	2
33	1	1	1	2	1	1	80000	2	167.64	1.6764	72	2	3	2	1	0	1	2	1	2	2800	25.6199	2
34	1	2	2	1	3	2	35000	2	162.56	1.6256	64	2	2	1	1	0	2	1	1	1	1900	24.2188	2
34	1	1	1	1	1	1	25000	2	165.1	1.651	59	1	2	1	1	1	1	2	1	1	1800	21.645	2
34	1	1	2	1	3	2	30000	2	175.26	1.7526	76	1	2	1	0	1	1	2	1	1	1800	24.7428	1
34	1	1	1	1	2	2	50000	2	167.64	1.6764	68	2	2	1	1	1	2	2	1	1	2300	24.1966	2
34	1	1	2	1	3	2	80000	2	162.56	1.6256	60	2	2	1	1	1	2	2	1	2	2400	22.7051	2
34	1	1	1	1	2	2	18000	1	172.72	1.7272	72	2	2	1	1	1	2	2	1	2	1900	24.135	2
34	1	1	1	1	2	1	65000	2	167.64	1.6764	65	2	2	1	1	1	1	2	1	2	2450	23.1291	2
34	1	1	1	2	3	2	18000	1	172.72	1.7272	85	3	3	2	0	0	3	2	1	2	2400	28.4927	3
35	1	1	1	1	1	1	25000	2	167.64	1.6764	66	3	2	1	1	0	2	2	1	1	2300	23.4849	1
35	1	1	1	1	4	2	12000	1	165.1	1.651	65	2	2	1	0	0	3	2	1	2	2950	23.8462	2
35	1	1	1	1	2	1	80000	2	165.1	1.651	64	1	2	1	1	0	3	2	1	2	2400	23.4793	2
35	1	1	2	1	1	2	20000	1	162.56	1.6256	49	2	2	1	1	1	3	2	1	2	1750	18.5425	2
35	1	1	2	1	2	2	38000	2	165.1	1.651	68	3	2	1	1	0	2	2	1	1	2400	24.9468	2
35	1	1	2	1	3	2	25000	2	167.64	1.6764	60	3	2	1	1	1	2	2	1	1	2200	21.3499	2
35	1	1	1	1	2	2	18000	1	167.64	1.6764	65	2	2	1	1	0	2	2	1	1	1850	23.1291	3
35	1	1	2	1	3	2	50000	2	162.56	1.6256	82	1	4	2	1	0	2	2	1	2	2700	31.0303	3
35	1	1	1	1	3	2	28000	2	162.56	1.6256	72	1	3	2	1	1	2	2	1	2	1900	27.2461	3
36	1	2	2	1	3	2	70000	2	162.56	1.6256	64	2	2	1	1	1	2	1	1	2	1900	24.2188	2
36	1	1	1	1	1	2	28000	2	172.72	1.7272	67	2	2	1	1	1	2	2	1	2	3200	22.459	2
36	1	1	2	1	3	2	20000	1	172.72	1.7272	59	2	2	1	1	1	2	2	1	1	2100	19.7773	2
36	1	1	1	1	2	1	50000	2	162.56	1.6256	62	2	2	1	0	0	2	2	1	2	2450	23.462	2
36	1	1	2	1	3	2	13000	1	167.64	1.6764	70	1	2	1	0	1	2	2	1	2	2300	24.9082	2
36	1	1	2	1	3	2	30000	2	170.18	1.7018	70	1	2	1	1	0	1	2	1	2	1900	24.1702	2
36	1	1	1	1	2	2	30000	2	167.64	1.6764	67	2	2	1	1	1	2	2	1	1	1900	23.8407	3
37	1	1	1	1	3	1	25000	2	170.18	1.7018	65	2	2	1	1	1	3	2	1	2	2350	22.4438	2
37	1	1	1	1	1	2	18000	1	165.1	1.651	61	2	2	1	1	0	2	2	1	1	2300	22.3787	1
37	1	1	2	1	3	2	32000	2	172.72	1.7272	72	1	2	1	1	0	2	2	1	1	1900	24.135	1
37	1	1	2	1	3	2	25000	2	144.78	1.4478	69	3	4	2	1	0	2	2	1	2	2800	32.9179	2
37	1	1	2	1	3	2	15000	1	165.1	1.651	69	2	3	2	1	1	2	2	1	2	1850	25.3137	3
37	1	1	1	1	3	2	42000	2	165.1	1.651	69	2	3	2	1	0	1	2	1	2	2300	25.3137	3
38	1	2	2	1	2	2	22000	2	154.94	1.5494	61	1	3	2	0	0	2	2	1	1	2900	25.4099	2
38	1	1	1	1	3	1	22000	2	165.1	1.651	85	2	4	2	1	0	1	2	1	1	2350	31.1835	3
39	1	1	1	1	3	1	18000	1	165.1	1.651	58	2	2	1	0	0	3	2	1	2	2400	21.2781	2
39	1	1	1	1	3	1	25000	2	165.1	1.651	59	2	2	1	0	1	3	2	1	2	2400	21.645	3
39	1	1	2	1	3	2	30000	2	170.18	1.7018	69	1	2	1	1	1	2	2	1	2	2300	23.825	3
39	1	1	1	1	4	1	60000	2	144.78	1.4478	57	1	3	2	1	0	1	2	1	2	2350	27.193	1
40	2	1	2	1	2	2	28000	2	162.56	1.6256	59	3	2	1	1	0	2	2	1	2	2200	22.3267	2
40	2	1	2	1	1	2	25000	2	162.56	1.6256	54	3	2	1	1	0	2	2	1	2	1800	20.4346	2
40	2	1	1	1	1	2	28000	2	172.72	1.7272	71	2	2	1	0	0	2	2	1	2	1850	23.7998	2
40	2	1	2	1	1	2	30000	2	170.18	1.7018	70	1	2	1	1	1	2	2	1	1	2400	24.1702	2
40	2	1	1	1	2	2	70000	2	170.18	1.7018	67	1	2	1	1	1	2	2	1	1	1800	23.1344	2
40	2	1	1	1	3	1	50000	2	172.72	1.7272	73	1	2	1	1	1	2	2	1	1	2300	24.4702	3
40	2	1	2	1	2	2	42000	2	162.56	1.6256	75	2	3	2	1	1	2	2	1	2	2400	28.3814	3
40	2	1	2	1	3	2	18000	1	157.48	1.5748	68	1	3	2	1	1	1	2	1	1	1600	27.4194	2
41	2	2	1	1	2	2	18000	1	172.72	1.7272	73	2	2	1	1	0	2	1	1	1	1800	24.4702	2
41	2	1	1	1	4	1	25000	2	170.18	1.7018	69	1	2	1	1	1	2	2	1	2	1850	23.825	2
41	2	1	2	1	3	2	35000	2	162.56	1.6256	65	1	2	1	1	0	2	2	1	2	1800	24.5972	2
41	2	1	2	1	2	2	32000	2	172.72	1.7272	72	1	2	1	1	1	2	2	1	2	1900	24.135	2
41	2	1	1	1	3	2	80000	2	165.1	1.651	68	1	2	1	0	0	2	2	1	2	2300	24.9468	3
41	2	2	2	1	1	2	35000	2	167.64	1.6764	74	2	3	2	0	1	3	2	1	2	2400	26.3315	2
41	2	1	1	1	3	2	38000	2	154.94	1.5494	78	2	4	2	1	0	2	2	1	2	2400	32.4913	3
41	2	1	1	1	3	1	18000	1	170.18	1.7018	82	1	3	2	0	1	2	2	1	2	2400	28.3137	2
41	2	1	1	1	3	1	38000	2	170.18	1.7018	75	2	3	2	0	0	1	2	1	1	1900	25.8967	3
41	2	1	1	1	2	1	19000	1	167.64	1.6764	78	1	3	2	1	0	1	2	1	2	1850	27.7549	3
42	2	1	1	1	1	2	32000	2	175.26	1.7526	70	1	2	1	1	0	1	2	1	2	1850	22.7894	1
42	2	1	2	1	2	2	40000	2	167.64	1.6764	65	1	2	1	1	1	2	2	1	1	1800	23.1291	2
42	2	1	2	1	3	2	32000	2	172.72	1.7272	72	1	2	1	1	1	2	2	1	1	2300	24.135	1
42	2	1	1	1	4	1	20000	1	172.72	1.7272	67	3	2	1	0	1	1	2	1	1	1850	22.459	2
42	2	1	2	1	2	2	19000	1	170.18	1.7018	65	2	2	1	1	0	2	2	1	2	2200	22.4438	2
42	2	1	2	1	2	2	44000	2	162.56	1.6256	62	2	2	1	1	0	2	2	1	2	2750	23.462	3
42	2	1	2	1	4	2	25000	2	167.64	1.6764	49	3	1	1	1	0	2	2	1	1	2000	17.4358	1
42	2	1	1	1	1	2	12000	1	162.56	1.6256	82	2	4	2	1	0	3	2	1	2	2400	31.0303	1
42	2	1	2	1	4	2	19000	1	175.26	1.7526	78	1	3	2	0	0	2	2	1	1	2150	25.3939	1
42	2	1	1	1	2	2	35000	2	170.18	1.7018	78	2	3	2	0	1	1	2	1	2	1900	26.9326	2
42	2	1	1	1	4	1	18000	1	160.02	1.6002	73	1	3	2	1	0	1	2	1	2	2400	28.5085	3
42	1	1	1	1	3	1	19000	1	167.64	1.6764	78	1	3	2	0	0	3	2	1	2	2400	27.7549	3
42	2	1	1	1	4	1	50000	2	165.1	1.651	69	1	3	2	1	0	1	2	1	1	1850	25.3137	3
43	2	2	1	1	1	2	30000	2	157.48	1.5748	58	2	2	1	1	0	1	1	1	1	1800	23.3871	2
43	2	1	2	1	3	2	25000	2	165.1	1.651	64	3	2	1	0	0	2	2	1	1	1850	23.4793	1
43	2	1	1	1	3	2	50000	2	167.64	1.6764	57	1	2	1	1	1	2	2	1	2	1800	20.2824	2
43	2	1	2	1	1	2	25000	2	165.1	1.651	54	3	2	1	1	1	2	2	1	1	1800	19.8107	2
43	2	1	2	1	3	2	25000	2	165.1	1.651	60	3	2	1	1	1	2	2	1	2	1800	22.0119	2
43	2	1	2	1	3	2	10000	1	167.64	1.6764	59	2	2	1	1	0	2	2	1	2	1850	20.9941	2
43	2	1	1	1	3	1	80000	2	167.64	1.6764	52	1	2	1	1	1	2	2	1	1	2100	18.5033	2
43	2	1	2	1	2	2	18000	1	170.18	1.7018	60	2	2	1	1	0	3	2	1	2	2200	20.7174	3
43	2	1	2	1	1	2	30000	2	165.1	1.651	82	1	4	2	1	0	2	2	1	2	2850	30.0829	3
43	2	1	1	1	1	2	20000	1	165.1	1.651	72	2	3	2	1	1	3	2	1	2	2400	26.4143	3
43	2	1	1	1	1	2	50000	2	172.72	1.7272	82	2	3	2	1	1	1	2	1	2	2400	27.4871	2
43	2	1	1	1	2	2	32000	2	162.56	1.6256	72	1	3	2	1	1	2	2	1	1	1650	27.2461	3
43	2	1	2	1	2	2	40000	2	165.1	1.651	69	2	3	2	1	0	2	2	1	1	3100	25.3137	2
43	2	1	1	1	1	2	19000	1	165.1	1.651	72	2	3	2	1	0	1	2	1	1	2400	26.4143	2
43	2	1	2	1	3	2	19000	1	165.1	1.651	70	1	3	2	1	0	2	2	1	2	2300	25.6805	3
43	2	1	2	1	1	2	30000	2	157.48	1.5748	63	2	3	2	1	1	1	2	1	2	2900	25.4033	3
44	2	1	2	1	2	2	35000	2	165.1	1.651	66	2	2	1	1	0	2	2	1	1	3000	24.2131	1
44	2	1	1	1	1	1	35000	2	175.26	1.7526	74	1	2	1	1	0	2	2	1	2	2400	24.0916	2
44	2	1	2	1	1	2	50000	2	162.56	1.6256	60	3	2	1	1	0	3	2	1	2	2300	22.7051	2
44	2	1	1	1	1	2	70000	2	167.64	1.6764	65	2	2	1	1	0	3	2	1	2	1900	23.1291	2
44	2	1	2	1	2	2	19000	1	170.18	1.7018	68	2	2	1	1	1	2	2	1	2	2300	23.4797	2
44	2	1	1	1	3	2	20000	1	175.26	1.7526	62	1	2	1	1	0	2	2	1	1	1800	20.1849	2
44	2	1	1	1	1	2	20000	1	170.18	1.7018	69	3	2	1	1	0	1	2	1	2	1850	23.825	2
44	2	1	1	1	2	2	25000	2	165.1	1.651	65	3	2	1	0	0	1	2	1	1	2350	23.8462	1
44	2	1	2	1	2	2	30000	2	165.1	1.651	55	1	2	1	1	0	1	2	1	1	1800	20.1776	1
44	2	1	2	1	2	2	22000	2	165.1	1.651	65	2	2	1	1	1	2	2	1	2	2300	23.8462	2
44	2	1	2	1	3	2	10000	1	167.64	1.6764	65	2	2	1	1	0	2	2	1	1	2300	23.1291	2
44	2	1	2	1	2	2	40000	2	162.56	1.6256	63	2	2	1	1	0	3	2	1	1	1950	23.8404	2
44	2	1	1	1	3	1	70000	2	162.56	1.6256	66	1	2	1	0	0	3	2	1	2	2400	24.9756	2
44	2	1	1	1	3	1	20000	1	170.18	1.7018	69	1	2	1	1	0	2	2	1	2	2300	23.825	2
44	2	1	2	1	2	2	22000	2	167.64	1.6764	65	3	2	1	1	1	2	2	1	2	1900	23.1291	3
44	2	1	2	1	2	2	25000	2	165.1	1.651	56	2	2	1	1	1	2	2	1	2	1800	20.5444	3
44	2	1	2	1	3	2	30000	2	162.56	1.6256	63	3	2	1	1	1	3	2	1	1	1850	23.8404	3
44	2	1	2	1	2	2	30000	2	170.18	1.7018	66	1	2	1	1	1	3	2	1	2	2300	22.7891	3
44	2	1	2	1	2	2	22000	2	175.26	1.7526	55	2	1	1	1	0	1	2	1	1	3350	17.9059	1
44	2	1	2	1	1	2	18000	1	152.4	1.524	72	1	4	2	0	1	2	2	1	2	2800	31.0001	2
44	2	1	1	1	2	2	20000	1	144.78	1.4478	78	2	4	2	0	0	2	2	1	2	2450	37.2115	2
44	2	1	1	1	3	2	50000	2	157.48	1.5748	72	2	3	2	1	1	2	2	1	2	2400	29.0323	1
44	2	1	2	1	1	2	30000	2	165.1	1.651	72	2	3	2	1	0	3	2	1	2	2400	26.4143	1
44	2	1	1	1	2	2	50000	2	160.02	1.6002	75	2	3	2	0	1	3	2	1	2	2350	29.2896	2
44	2	1	2	1	2	2	25000	2	170.18	1.7018	73	3	3	2	0	0	1	2	1	2	2400	25.2061	3
45	2	2	2	1	2	2	19000	1	170.18	1.7018	65	2	2	1	1	0	2	1	1	2	2200	22.4438	1
45	2	1	2	1	2	2	25000	2	172.72	1.7272	59	2	2	1	1	0	2	2	1	1	2100	19.7773	1
45	2	1	2	1	2	2	20000	1	165.1	1.651	64	2	2	1	1	0	2	2	1	2	1850	23.4793	2
45	1	1	1	1	3	1	30000	2	167.64	1.6764	65	1	2	1	1	1	2	2	1	1	2300	23.1291	2
45	2	1	2	1	3	2	18500	1	170.18	1.7018	69	1	2	1	1	1	2	2	1	1	1850	23.825	2
45	2	1	2	1	3	2	25000	2	170.18	1.7018	65	1	2	1	1	1	2	2	1	2	2200	22.4438	2
45	2	1	2	1	4	2	50000	2	175.26	1.7526	69	1	2	1	1	0	2	2	1	1	1650	22.4638	2
45	2	1	1	1	4	1	30000	2	167.64	1.6764	69	1	2	1	1	1	2	2	1	2	2300	24.5524	2
45	2	1	1	1	2	2	25000	2	162.56	1.6256	64	3	2	1	1	0	2	2	1	1	1950	24.2188	3
45	2	1	2	1	2	2	25000	2	172.72	1.7272	72	2	2	1	1	1	2	2	1	1	1900	24.135	3
45	2	1	1	1	3	2	22000	2	170.18	1.7018	62	2	2	1	1	1	2	2	1	2	1900	21.4079	3
45	2	1	2	1	2	2	20000	1	172.72	1.7272	53	2	1	1	1	1	2	2	1	2	1700	17.766	1
45	2	1	1	1	4	1	25000	2	172.72	1.7272	79	1	3	2	1	1	2	2	1	2	2650	26.4815	1
45	2	1	1	1	3	2	30000	2	167.64	1.6764	78	1	3	2	1	1	2	2	1	2	2450	27.7549	2
45	2	1	2	1	1	2	80000	2	162.56	1.6256	77	3	3	2	0	0	2	2	1	2	2400	29.1382	2
45	2	1	2	1	2	2	55000	2	165.1	1.651	76	2	3	2	0	0	2	2	1	2	2350	27.8817	3
46	2	1	1	1	2	2	14000	1	172.72	1.7272	65	1	2	1	1	1	2	2	1	1	2200	21.7885	1
46	2	1	2	1	2	2	40000	2	157.48	1.5748	56	2	2	1	1	0	2	2	1	2	2900	22.5807	1
46	2	1	1	1	1	2	18000	1	170.18	1.7018	69	2	2	1	1	0	1	2	1	2	2350	23.825	3
46	2	1	1	1	1	2	18500	1	167.64	1.6764	58	2	2	1	1	1	2	2	1	1	1800	20.6382	3
47	2	1	2	1	2	2	25000	2	162.56	1.6256	60	2	2	1	1	1	2	2	1	2	2300	22.7051	3
47	2	1	2	1	1	2	16000	1	175.26	1.7526	53	2	1	1	1	1	2	2	1	1	1700	17.2548	1
47	2	2	2	1	3	2	30000	2	144.78	1.4478	60	2	3	2	1	0	1	2	1	2	1800	28.6242	3
47	2	1	1	1	2	2	19000	1	149.86	1.4986	77	2	4	2	0	1	1	2	1	2	2400	34.2862	2
47	2	1	2	1	1	2	11000	1	160.02	1.6002	72	3	3	2	0	1	2	2	1	2	2350	28.118	3
47	2	1	2	1	2	2	20000	1	172.72	1.7272	81	1	3	2	1	0	2	2	1	2	2400	27.1519	1
47	2	1	2	1	2	2	20000	1	154.94	1.5494	65	1	3	2	0	0	1	2	1	1	1900	27.0761	2
48	2	2	2	2	1	2	50000	2	160.02	1.6002	50	2	2	1	0	1	3	1	1	1	1800	19.5264	1
48	2	2	2	1	2	2	80000	2	172.72	1.7272	72	2	2	1	0	0	3	1	1	2	2300	24.135	1
48	2	2	1	1	2	2	30000	2	162.56	1.6256	66	3	2	1	0	1	2	1	1	2	1850	24.9756	3
48	2	1	2	1	1	2	25000	2	167.64	1.6764	62	3	2	1	1	1	1	2	1	2	2400	22.0616	1
48	2	1	1	1	3	1	18000	1	172.72	1.7272	59	1	2	1	1	1	1	2	1	1	2100	19.7773	2
48	2	1	2	1	2	2	25000	2	162.56	1.6256	64	1	2	1	1	0	2	2	1	2	2400	24.2188	2
48	2	1	2	1	3	2	28000	2	162.56	1.6256	65	1	2	1	1	1	2	2	1	2	3200	24.5972	2
48	2	1	2	1	3	2	20000	1	172.72	1.7272	57	3	2	1	1	1	2	2	1	2	1800	19.1069	3
48	2	1	1	1	1	2	18000	1	167.64	1.6764	74	1	3	2	0	0	2	2	1	2	3200	26.3315	2
48	2	1	1	1	1	2	20000	1	167.64	1.6764	82	2	3	2	1	1	2	2	1	1	2350	29.1782	3
48	2	1	2	1	1	2	30000	2	160.02	1.6002	72	3	3	2	1	1	1	2	1	1	2400	28.118	3
49	1	1	1	1	3	1	22000	2	175.26	1.7526	72	3	2	1	1	0	2	2	1	2	1800	23.4405	2
49	2	1	1	1	4	1	18000	1	160.02	1.6002	76	1	3	2	1	0	3	2	1	2	2350	29.6801	2
49	2	1	1	1	3	1	22000	2	170.18	1.7018	74	1	3	2	1	0	2	2	1	1	1850	25.5514	2
50	1	1	1	1	3	1	50000	2	165.1	1.651	66	1	2	1	1	1	2	2	1	2	2300	24.2131	2
50	2	1	1	1	4	1	18000	1	167.64	1.6764	73	1	3	2	0	0	1	2	1	2	3000	25.9757	2
51	2	1	1	1	2	1	18000	1	167.64	1.6764	69	1	2	1	1	1	1	2	1	2	2300	24.5524	1
51	2	1	1	1	1	2	25000	2	167.64	1.6764	67	3	2	1	1	0	2	2	1	2	2300	23.8407	2
51	2	1	2	1	1	2	18000	1	160.02	1.6002	53	2	2	1	1	1	2	2	1	2	1850	20.698	2
51	2	1	1	1	2	2	20000	1	170.18	1.7018	72	2	2	1	1	1	2	2	1	1	2300	24.8608	2
51	2	1	2	1	2	2	30000	2	147.32	1.4732	80	1	4	2	1	0	3	2	1	2	3100	36.861	1
51	2	1	2	1	1	2	11000	1	152.4	1.524	72	2	4	2	1	1	1	2	1	2	2400	31.0001	3
51	2	1	2	1	3	2	19000	1	165.1	1.651	70	1	3	2	0	1	2	2	1	2	2900	25.6805	2
53	2	1	1	1	2	1	25000	2	170.18	1.7018	67	2	2	1	1	0	1	2	1	2	2300	23.1344	1
53	2	1	2	1	2	2	18000	1	165.1	1.651	62	2	2	1	1	1	2	2	1	1	1850	22.7456	2
53	2	2	2	1	1	2	18000	1	162.56	1.6256	68	2	3	2	1	0	2	2	1	2	2350	25.7325	3
57	2	1	2	1	3	2	20000	1	162.56	1.6256	66	1	2	1	1	1	2	2	1	1	1850	24.9756	2
